# Supplementary material for: Effects of Broad Bean Diet on the Growth Performance, Muscle Characteristics, Antioxidant Capacity, and Intestinal Health of Nile Tilapia (Oreochromis niloticus)
Source: Animals (Basel). 2023 Nov 29;13(23):3705. doi: 10.3390/ani13233705 (PMC10705166; doi:10.3390/ani13233705)
Supplement: Supplementary file 1 [file animals-13-03705-s001.zip]

Archive with 1 entries (1 files):
- animals-2686003-supplementary.pdf
